# Supplementary material for: Targeting hepatocyte growth factor in epithelial–stromal interactions in an in vitro experimental model of human periodontitis
Source: Odontology. 2021 Jun 14;109(4):912–20. doi: 10.1007/s10266-021-00625-0 (PMC8387255; doi:10.1007/s10266-021-00625-0)
Supplement: Supplementary file 2 — Supplementary file2 (XLS 66 kb) [file 10266_2021_625_MOESM2_ESM.xls]

## Sheet: Suppl Table 1
	Supplementary Table 1: Cells used for the experimets.
		condition	gender	age	Table 1 (CAGE-seq)	Figure 1B (microscopy)	Figure 2A (collagen gel)	Figure 2B (collagen gel)	Figure 2C (collagen assay)	Figure 3 (microscopy)	Figure 4A (microarray)	Figure 5 (RT-PCR)
	Gingival fibroblast, subject 1	ScienCell/3H (catalog #SC2625, lot #427)	unknown	fetus	yes
	Gingival fibroblast, subject 2	ScienCell/3H (catalog #SC2625, lot #428)	unknown	fetus	yes
	Gingival fibroblast, subject 3	ScienCell/3H (catalog #SC2625, lot #3540)	unknown	fetus	yes
	Gingival fibroblast, subject 4	healthy	male	22	yes
	Gingival fibroblast, subject 5	healthy	male	22	yes
	Gingival fibroblast, subject 6	healthy	female	29	yes
	Periodontitis-associated fibroblast, patient 1	severe periodontitis (aggressive)	female	27					yes			yes
	Periodontitis-associated fibroblast, patient 2	severe periodontitis (chronic)	female	65			yes		yes
	Periodontitis-associated fibroblast, patient 3	severe periodontitis (chronic)	male	49					yes
	Periodontitis-associated fibroblast, patient 4	severe periodontitis (chronic)	male	58				yes	yes
	Periodontitis-associated fibroblast, patient 5	severe periodontitis (aggressive)	male	38					yes	yes		yes
	Periodontitis-associated fibroblast, patient 6	severe periodontitis (chronic)	female	59					yes		yes
	Periodontitis-associated fibroblast, patient 7	severe periodontitis (chronic)	male	50		yes				yes
	Periodontitis-associated fibroblast, patient 8	severe periodontitis (chronic)	male	58							yes	yes
	Periodontitis-associated fibroblast, patient 9	severe periodontitis (chronic)	male	59							yes	yes
	Gingival epithelial cells, patient 10	severe periodontitis (chronic)	female	61	yes		yes	yes	yes	yes	yes	yes
	Gingival epithelial cells, patient 11	severe periodontitis (aggressive)	female	38	yes
	Gingival epithelial cells, patient 12	severe periodontitis (chronic)	male	47	yes

## Sheet: Suppl Table 2
	Supplementary Table 2: Primer sequences used for the quantitative PCR experiment comparing co-culture models treated with control IgG or neutralizing ant-HGF antibody.
	Gene	Primer sequence
	BOC	Forward	TGACATCACGAGTTCACGATACC
		Reverse	GTGGCTGACATGCTTGAATCC
	GAPDH	Forward	ATGGGGAAGGTGAAGGTCG
		Reverse	GGGGTCATTGATGGCAACAATA
	LAMA3	Forward	CACCGGGATATTTCGGGAATC
		Reverse	AGCTGTCGCAATCATCACATT
	WFDC5	Forward	GACAGCCAGTGTCCCTTGAC
		Reverse	GCATCGCTTTTTGCCCGAG

## Sheet: Supple Table 3
	Supplementary Table 3a: List of genes downregulated in the co-culture model after treatment with neutralizing anti-HGF antibody.
	Symbol	Full gene name	Synonyms	Gene function (genecards.org. 2020/11)
	ARG2	Arginase 2	Arginase-2 Mitochondrial, Kidney-Type Arginase, Non-Hepatic Arginase, Arginase type II, Arginase II, EC 3.5.3.1, L-arginine Amidinohydrolyse, L-arginine Ureahydrolase, Nonhepatic Arginase, Kidney Arginase, EC 3.5.3	Arginase catalyzes the hydrolysis of arginine to ornithine and urea. At least two isoforms of mammalian arginase exist (types I and II) which differ in their tissue distribution, subcellular localization, immunologic cross-reactivity and physiologic function. The type II isoform encoded by this gene, is located in the mitochondria and expressed in extra-hepatic tissues, especially kidney. The phy…
	HSD17B2	Hydroxysteroid 17-Beta Dehydrogenase 2	SDR9C2, Short Chain Dehydrogenase/Reductase Family 9C Member 2, Microsomal 17-Beta-Hydroxysteroid, Dehydrogenase 17-Beta-Hydroxysteroid, Dehydrogenase Type 2, 20 Alpha-Hydroxysteroid Dehydrogenase, Testosterone 17-Beta-Dehydrogenase, Estradiol 17-Beta-Dehydrogenase, 17-Beta-HSD 2, 20-Alpha-HSD, EDH17B2, HSD17, E2DH, Hydroxysteroid (17-Beta) Dehydrogenase 2, EC 1.1.1.239, EC 1.1.1.62	HSD17B2 (Hydroxysteroid 17-Beta Dehydrogenase 2) is a Protein Coding gene. Diseases associated with HSD17B2 include Progesterone Resistance and Endometriosis Of Ovary. Among its related pathways are Androstenedione and testosterone biosynthesis and metabolism p.1 and Metabolism of steroid hormones. Gene Ontology (GO) annotations related to this gene include oxidoreductase activity and testosteron…
	NDRG4	NDGR (N-Myc downregulated gene) Family Member 4	SMAP-8, Vascular Smooth Muscle Cell-Associated Protein 8, N-Myc Downstream-Regulated Gene 4 protein, Brain Development-Related Molecule 1, Protein NDGR4, KIAA1180, BDM1, Smooth Muscle-Associated Protein 8, SMAP8	This gene is a member of the N-myc downregulated gene family which belongs to the alpha/beta hydrolase superfamily. The protein encoded by this gene is a cytoplasmic protein that is required for cell cycle progression and survival in primary astrocytes and may be involved in the regulation of mitogenic signaling in vascular smooth muscles cells. Alternative splicing results in multiple transcript…
	C18orf25	Chromosome 18 Open Reading Frame 25	ARKL1, Uncharacterized Protein C18orf25, ARKadia-Like Protein 1, ARKadia-Like 1, RNF111L1, Ark2N, MGC12909	C18orf25 (Chromosome 18 Open Reading Frame 25) is a Protein Coding gene. Diseases associated with C18orf25 include La Crosse Encephalitis. An important paralog of this gene is RNF111.
	LAMA3	Laminin Subunit Alpha 3	Laminin, Alpha 3 (Nicein (150kD), Kalinin (165kD), BM600 (150kD), Epilegrin), Laminin Subunit Alpha-3, Laminin-5 Subunit Alpha, Laminin-6 Subunit Alpha, Laminin-7 Subunit Alpha, Kalinin Subunit Alpha, Nicein Subunit Alpha, LAMNA, E170, Laminin 5, Alpha-3 Subunit, Epiligrin 170 Kda Subunit, Epiligrin Alpha 3 Subunit, Epiligrin 170 KDa Subunit, Laminin-5 Alpha 3 Chain, Epiligrin Subunit Alpha, LAM3…	The protein encoded by this gene belongs to the laminin family of secreted molecules. Laminins are heterotrimeric molecules that consist of alpha, beta, and gamma subunits that assemble through a coiled-coil domain. Laminins are essential for formation and function of the basement membrane and have additional functions in regulating cell migration and mechanical signal transduction. This gene enc…
	LTB4R	Leukotriene B4 Receptor	BLTR, P2Y7, Chemoattractant Receptor-Like 1, Leukotriene B4 Receptor 1, P2Y Purinoceptor 7, LTB4-R1, CMKRL1, LTB4R1, GPR16, P2RY7, BLT1, Purinergic Receptor P2Y G-Protein Coupled 7, G-Protein Coupled Receptor 16, Chemokine Receptor-Like 1, LTBR1, LTB4R, BLT	LTB4R (Leukotriene B4 Receptor) is a Protein Coding gene. Diseases associated with LTB4R include Cicatricial Entropion and Spastic Entropion. Among its related pathways are RET signaling and Signaling by GPCR. Gene Ontology (GO) annotations related to this gene include G protein-coupled receptor activity and leukotriene receptor activity. An important paralog of this gene is LTB4R2. Receptor for …
	WFDC5	WAP Four-Disulfide Core Domain 5	WAP1, WAP Four-Disulfide Core Domain Protein 5, Putative Protease Inhibitor WAP1, P53-responsive Gene 5 Protein, DJ211D12.5, PRG5, Protease Inhibitor WAP1	This gene encodes a member of the WAP-type four-disulfide core (WFDC) domain family. Most WFDC proteins contain only one WFDC domain, and this encoded protein contains two WFDC domains. The WFDC domain, or WAP signature motif, contains eight cysteines forming four disulfide bonds at the core of the protein, and functions as a protease inhibitor. Most WFDC gene members are localized to chromosome …
	MRGPRX3	MAS Related GPR Family Member X3	MRGX3,Sensory Neuron-Specific G-Protein Coupled Receptor ½, Mas-Related G-Protein Coupled Receptor Member X3, MAS-Related GPR, Member X3, SNSR1, SNSR2, G Protein-Coupled Receptor, MRGX3 3G Protein-Coupled Receptor SNSR1, G Protein-Coupled Receptor SNSR2, Mas-Related GPCR Member X3, MRGPRX3 GPCR	This gene encodes a member of the mas-related/sensory neuron specific subfamily of G protein coupled receptors. The encoded protein may be involved in sensory neuron regulation and in the modulation of pain. [provided by RefSeq, Oct 2009].
	ANTXR2	ANTXR Cell Adhesion Molecule 2	Anthrax Toxin Receptor 2, CMG-2, CMG2, Capillary Morphogenesis Gene 2 Protein, Capillary Morphogenesis Protein 2, FLJ31074, HFS, ISH, JHF	This gene encodes a receptor for anthrax toxin. The protein binds to collagen IV and laminin, suggesting that it may be involved in extracellular matrix adhesion. Mutations in this gene cause juvenile hyaline fibromatosis and infantile systemic hyalinosis. Multiple transcript variants encoding different isoforms have been found for this gene. [provided by RefSeq, Mar 2009].
	TEX10	Testis Expressed 10	Testis-Expressed Protein 10, Testis Expressed Gene 10, BA208F1.2, Ipi1, Testis-Expressed Sequence 10 Protein, Testis Expressed Sequence 10, FLJ20287	TEX10 (Testis Expressed 10) is a Protein Coding gene. Among its related pathways are rRNA processing in the nucleus and cytosol and Gene Expression. Gene Ontology (GO) annotations related to this gene include binding. An important paralog of this gene is RMDN3. Functions as a component of the Five Friends of Methylated CHTOP (5FMC) complex; the 5FMC complex is recruited to ZNF148 by methylated CH…
	Supplementary Table 3b: List of genes upregulated in the co-culture model after treatment with neutralizing anti-HGF antibody.
	Symbol	Full gene name	Synonyms	Gene function (genecards.org. 2020/11)
	TXNIP	Thioredoxin Interacting Protein	VDUP1, Upregulated By 1,25-Dihydroxyvitamin D-3, Vitamin D3 Up-Regulated Protein 1, Thioredoxin-Interacting Protein, Thioredoxin Binding Protein 2, EST01027, HHCPA78, ARRDC6, THIF, Thioredoxin-Binding Protein 2	This gene encodes a thioredoxin-binding protein that is a member of the alpha arrestin protein family. Thioredoxin is a thiol-oxidoreductase that is a major regulator of cellular redox signaling which protects cells from oxidative stress. This protein inhibits the antioxidative function of thioredoxin resulting in the accumulation of reactive oxygen species and cellular stress. This protein also …
	CYR61	Cellular Communication Network Factor 1	GIG1, Insulin-Like Growth Factor-Binding Protein 10, Cysteine Rich Angiogenic Inducer 61, IGF-Binding Protein 10, CCN Family Member 1, Protein CYR61, IGFBP-10, IGFBP10, IBP-10, Cysteine-Rich Heparin-Binding Protein 61, Cysteine-Rich, Anigogenic Inducer, 61, Cysteine-Rich Angiogenic Inducer 61, Protein GIG1, CCN1	The secreted protein encoded by this gene is growth factor-inducible and promotes the adhesion of endothelial cells. The encoded protein interacts with several integrins and with heparan sulfate proteoglycan. This protein also plays a role in cell proliferation, differentiation, angiogenesis, apoptosis, and extracellular matrix formation. [provided by RefSeq, Sep 2011].
	CCDC85B	Coiled-Coil Domain Containing 85B	DIPA, Hepatitis Delta Antigen-Interacting Protein A, Coiled-Coil Domain-Containing Protein 85B, Delta-Interacting Protein A, Hepatitis Delta Antigen Interacting Protein A	Hepatitis delta virus (HDV) is a pathogenic human virus whose RNA genome and replication cycle resemble those of plant viroids. Delta-interacting protein A (DIPA), a cellular gene product, has been found to have homology to hepatitis delta virus antigen (HDAg). DIPA interacts with the viral antigen, HDAg, and can affect HDV replication in vitro. [provided by RefSeq, Jul 2008].
	SLC14A1	Solute Carrier Family 14 Member 1 (Kidd Blood Group)	RACH1, Solute Carrier Family 14 (Urea Transporter), Member 1 (Kidd Blood Group), Urea Transporter Erythrocyte, Urea Transporter 1 Kidd Blood Group, HsT1341, HUT11, RACH2, UT1, UTE, JK, Solute Carrier Family 14 (Urea Transporter) Member 1, Solute Carrier Family 14 Member 1, Urea Transporter JK Glycoprotein Kidd Blood Group Antigen, Urea Transporter-B1, SLC14A1 Jk, Jk(B), UT-B1	The protein encoded by this gene is a membrane transporter that mediates urea transport in erythrocytes. This gene forms the basis for the Kidd blood group system. [provided by RefSeq, Mar 2009].
	SMTN	Smoothelin	SMSMO	This gene encodes a structural protein that is found exclusively in contractile smooth muscle cells. It associates with stress fibers and constitutes part of the cytoskeleton. This gene is localized to chromosome 22q12.3, distal to the TUPLE1 locus and outside the DiGeorge syndrome deletion. Alternative splicing of this gene results in multiple transcript variants encoding distinct isoforms. [pro…
	BAX	BCL2 Associated X, Apoptosis Regulator	BCL2L4, BCL2 Associated X Protein, Apoptosis Regulator BAX, Bcl-2-Like Protein 4, Bcl2-L-4, BCL2-Associated X Protein Omega, BCL2-Associated X Protein, Baxdelta2G9omega, Baxdelta2omega, Baxdelta2G9	The protein encoded by this gene belongs to the BCL2 protein family. BCL2 family members form hetero- or homodimers and act as anti- or pro-apoptotic regulators that are involved in a wide variety of cellular activities. This protein forms a heterodimer with BCL2, and functions as an apoptotic activator. The association and the ratio of BAX to BCL2 also determines survival or death of a cell foll…
	CLTC	Clathrin Heavy Chain	Clathrin Heavy Chain On Chromosome 17, Clathrin, Heavy Polypeptide-Like 2, Clathrin, Heavy Polypeptide (Hc), Clathrin Heavy Chain 1, CLH-17, CLTCL2 Hc, Clathrin Heavy Chain (Hc), Clathrin Heavy Chain, KIAA0034, CHC17, MRD56, CLH17, CHC	Clathrin is a major protein component of the cytoplasmic face of intracellular organelles, called coated vesicles and coated pits. These specialized organelles are involved in the intracellular trafficking of receptors and endocytosis of a variety of macromolecules. The basic subunit of the clathrin coat is composed of three heavy chains and three light chains. [provided by RefSeq, Jul 2008].
	ARHGDIA	Rho GDI Dissociation Inihibitor Alpha	Rho GDP Dissociation Inhibitor Alpha, Rho GDP Dissociation Inhibitor (GDI) Alpha, Rho GDP-Dissociation Inhibitor 1, RHOGDI GDIA1, GDP-Dissociation Inhibitor Aplysia RAS-Related 1, Epididymis Secretory Sperm Binding Protein Li 47e, Rho-GDI Alpha, HEL-S-47e, Rho GDI 1, RHOGDI-1, NPHS8	This gene encodes a protein that plays a key role in the regulation of signaling through Rho GTPases. The encoded protein inhibits the disassociation of Rho family members from GDP (guanine diphosphate), thereby maintaining these factors in an inactive state. Activity of this protein is important in a variety of cellular processes, and expression of this gene may be altered in tumors. Mutations i…
	UBE2NL	Ubiquitin Conjugating Enzyme E2 N Like (Gene/Pseudogene)	Putative Ubiquitin-Conjugating Enzyme E2 N-Like, Epididymis Tissue Protein Li 174, Ubiquitin-Conjugating Enzyme E2N-Like (Gene/Pseudogene), Ubiquitin-Conjugating Enzyme E2N-Like, Ubiquitin Conjugating Enzyme, E2N-Like, UBE2NL, Li174	This gene is intronless and encodes a member of the ubiquitin-conjugating enzyme family. The protein product is 91% identical to ubiquitin-conjugating enzyme E2N, a multi-exon gene product. This locus represents a polymorphic pseudogene, where some individuals contain an allele that can encode a full-length protein, while others have a non-functional allele containing a premature stop codon (refe…
	TP53AIP	Tumor Protein P53 Regulated Apoptosis Inducing Protein 1	P53AIP1, P53-Regulated Apoptosis-Inducing Protein 1	This gene is specifically expressed in the thymus, and encodes a protein that is localized to the mitochondrion. The expression of this gene is inducible by p53, and it is thought to play an important role in mediating p53-dependent apoptosis. Alternatively spliced transcript variants encoding different isoforms have been described for this gene. [provided by RefSeq, Oct 2011].
	SLC52A2	Solute Carrier Family 52 Member 2	HRFT3, PAR1, Solute Carrier Family 52 (Riboflavin Transporter) Member 2, Solute Carrier Family 52 Riboflavin Transporter Member 2, Porcine Endogenous Retrovirus A Receptor 1, G Protein-Coupled, Receptor 172A, Riboflavin Transporter 3, PERV-A Receptor 1, D15Ertd747e, GPR172A, GPCR41, RFVT2, RFT3, Putative G-Protein Coupled Receptor GPCR41, Protein GPR172A, FLJ11856, SLC52A2, BVVLS2	This gene encodes a membrane protein which belongs to the riboflavin transporter family. In humans, riboflavin must be obtained by intestinal absorption because it cannot be synthesized by the body. The water-soluble vitamin riboflavin is processed to the coenzymes flavin mononucleotide (FMN) and flavin adenine dinucleotide (FAD) which then act as intermediaries in many cellular metabolic reactio…
	SLC35C1	Solute Carrier Family 35 Member C1	FUCT1, Solute Carrier Family 35 (GDP-Fucose Transporter) Member C1, GDP-Fucose Transporter 1, Solute Carrier Family 35, Member C1, FLJ11320, CDG2C	This gene encodes a GDP-fucose transporter that is found in the Golgi apparatus. Mutations in this gene result in congenital disorder of glycosylation type IIc. Multiple transcript variants encoding different isoforms have been found for this gene. [provided by RefSeq, Feb 2009].
	ARRDC4	Arrestin Domain Containing 4	Arrestin Domain-Containing Protein 4, FLJ36045	ARRDC4 (Arrestin Domain Containing 4) is a Protein Coding gene. Diseases associated with ARRDC4 include Mitochondrial Myopathy, Encephalopathy, Lactic Acidosis, And Stroke-Like Episodes. An important paralog of this gene is ARRDC3. Functions as an adapter recruiting ubiquitin-protein ligases to their specific substrates (By similarity). Plays a role in endocytosis of activated G protein-coupled r…
	BOC	BOC Cell Adhesion Associated, Oncogene Regulated	Brother Of CDO, Cell Adhesion Associated Oncogene Regulated 2, Brother Of CDON, CDON2, Boc Homolog (Mouse), Boc Homolog, Protein BOC	The protein encoded by this gene is a member of the immunoglobulin/fibronectin type III repeat family. It is a component of a cell-surface receptor complex that mediates cell-cell interactions between muscle precursor cells, and promotes myogenic differentiation. Alternative splicing results in multiple transcript variants encoding different isoforms. [provided by RefSeq, Sep 2014].
	HINT3	Histidine Triad Nucleotide Binding Protein 3	HINT-3, HINT4, HIT-Like Protein, EC 3.-.-.-, FLJ33126	Histidine triad proteins, such as HINT3, are nucleotide hydrolases and transferases that act on the alpha-phosphate of ribonucleotides.
	RARS2	Arginyl-TRNA Synthetase 2, Mitochondrial	Probable Arginine--TRNA Ligase Mitochondrial, EC 6.1.1.19, PRO1992, DALRD2, ArgRS, RARSL, Arginine TRNA Ligase 2 Mitochondrial (Putative), Probable Arginyl-TRNA Synthetase Mitochondrial, Arginyl-TRNA Synthetase-Like, Arginyl-TRNA Synthetase, DJ382I10.6, MGC14993, MGC23778, PCH6	This nuclear gene encodes a protein that localizes to the mitochondria, where it catalyzes the transfer of L-arginine to its cognate tRNA, an important step in translation of mitochondrially-encoded proteins. Defects in this gene are a cause of pontocerebellar hypoplasia type 6 (PCH6). Alternative splicing results in multiple transcript variants. [provided by RefSeq, Jan 2016].
	SLC8A1	Solute Carrier Family 8 Member A1	Solute Carrier Family 8 (Sodium/Calcium Exchanger) Member 1, Na(+)/Ca(2+)-Exchange Protein 1, Sodium/Calcium Exchanger, Na+/Ca++ Exchanger, NCX1, Na+/Ca2+ Exchanger, CNC	In cardiac myocytes, Ca(2+) concentrations alternate between high levels during contraction and low levels during relaxation. The increase in Ca(2+) concentration during contraction is primarily due to release of Ca(2+) from intracellular stores. However, some Ca(2+) also enters the cell through the sarcolemma (plasma membrane). During relaxation, Ca(2+) is sequestered within the intracellular st…
	TFG	Trafficking From ER To Golgi Regulator	TRK-Fused Gene Protein, Protein TFG, SPG57, TF6, TRK-Fused Gene, TRKT3 Oncogene, TRK-Fused, FLJ36137, HMSNP, TRKT3	There are several documented fusion oncoproteins encoded partially by this gene. This gene also participates in several oncogenic rearrangements resulting in anaplastic lymphoma and mixoid chondrosarcoma, and may play a role in the NF-kappaB pathway. Multiple transcript variants have been found for this gene. [provided by RefSeq, Sep 2010].
	CLIC6	Chloride Intracellular Channel 6	Chloride Intracellular Channel Protein 6, Parchorin, CLIC1L, Chloride Channel Form A, CLIC5	This gene encodes a member of the chloride intracellular channel family of proteins. The gene is part of a large triplicated region found on chromosomes 1, 6, and 21. Alternative splicing results in multiple transcript variants encoding different isoforms. [provided by RefSeq, Nov 2015]. CLIC6 (Chloride Intracellular Channel 6) is a Protein Coding gene. Diseases associated with CLIC6 include Deaf…
	TXNDC9	Thioredoxin Domain Containing 9	APACD, Thioredoxin Domain-Containing Protein 9, Protein 1-4, ATP Binding Protein Associated With Cell Differentiation, ATP-Binding Protein Associated With Cell Differentiation, TXNDC9, PHLP3	The protein encoded by this gene is a member of the thioredoxin family. The exact function of this protein is not known but it is associated with cell differentiation. [provided by RefSeq, Jul 2008].
	MAGEE1	MAGE Family Member E1	DAMAGE, Hepatocellular Carcinoma-Associated Protein 1, Alpha-Dystrobrevin-Associated MAGE Protein, Melanoma-Associated Antigen E1, Melanoma Antigen Family E1, MAGE-E1 Antigen, KIAA1587, HCA1, Hepatocellular Carcinoma-Associated HCA1, Dystrobrevin-Associated MAGE Protein, Melanoma Antigen Family E1	This gene encodes an alpha-dystrobrevin-associated MAGE (melanoma-associated antigen) protein, which is a member of the MAGE family. The protein contains a nuclear localization signal in the N-terminus, 30 12-amino acid repeats beginning at nt 60 with the consensus sequence ASEGPSTSVLPT, and two MAGE domains in the C-terminus. It may play a signaling role in brain, muscle, and peripheral nerve. T…
